# Supplementary material for: BowSaw: Inferring Higher-Order Trait Interactions Associated With Complex Biological Phenotypes
Source: Front Mol Biosci. 2021 Jun 17;8:663532. doi: 10.3389/fmolb.2021.663532 (PMC8245782; doi:10.3389/fmolb.2021.663532)
Supplement: Supplementary file 2 [file Table1.XLSX]

## Sheet: Sheet1
	Number of Samples Rule Applies To		New Samples Accounted
Disjunctive Rules for Edible Mushrooms (Binarized)	Edible	Poisonous
Odor = 'none' AND Gill Size = 'broad' AND Ring Number = 'one'	2688	0	2688
Ring Number = 'two' AND Spore-print-color = 'White'	528	0	528
Stalk Root = 'club' AND Stalk-Color-Above-Ring = 'White'	512	0	512
Bruises = 'false ' AND odor = 'none' AND Stalk-Surface-Above-Ring = 'smooth'	888	0	168
odor = 'almond'	400	0	144
odor = 'anise'	400	0	144
odor = 'none' AND Gill Spacing = 'crowded' AND Population = 'Several'	48	0	24
		Total	4208
Disjunctive Rules for Poisonous Mushrooms (Binarized)	Edible	Poisonous
Gill Spacing = 'Close' AND Stalk-Surface-Above-Ring = 'Silky'	0	2228	2228
Stalk-Root = 'missing' AND Spore-Print-Color = 'White' AND Population = 'Several'	0	1760	864
Odor = 'Foul'	0	2160	288
Bruises = 'True' AND Gill-Size = 'narrow' AND Stalk-Shape = 'enlarging'	0	263	263
Odor = 'Creosote'	0	192	192
Spore-Print-Color = 'green'	0	72	72
stalk-surface-above-ring = 'Scaly' AND habitat = 'leaves'	0	8	8
		Total	3915
Disjunctive Rules for Edible Mushrooms (Categories)
Odor = 'none' AND Gill-Size = 'Broad' AND Ring-Number = 'one'	2688	0	2688
Odor = 'none' AND Gill-Size = 'Broad' AND Spore-Print-Color = 'white'	528	0	528
Gill-Spacing = 'Close' AND Stalk-Root = 'Club' AND Stalk-Color-Below-Ring = 'White'	512	0	512
Stalk-Shape = 'Enlarging' AND Stalk-Root = 'Rooted'	192	0	192
Bruises = 'False' AND Odor = 'none' AND Stalk-Surface-Above-Ring = 'Smooth'	888	0	168
Gill-Spacing = 'Crowded' AND Gill-Size = 'Narrow' AND Stalk-Shape = 'Tapering'	96	0	96
Odoer = 'None' AND Stalk-Surface-Above-Ring = Fibrous	408	0	24
			4208
Disjunctive Rules for Poisonous Mushrooms (Categories)	Edible	Poisonous
Gill Spacing = 'Close' AND Stalk-Surface-Above-Ring = 'Silky'	0	2228	2228
Gill Spacing = 'Close' AND Ring-Number = 'One' AND Ring-Type = 'Evanescent'	0	1760	864
Odor = 'Foul'	0	2160	288
Odor = 'Pungent'	0	255	255
Odor = 'Creosote'	0	192	192
Ring-Number = 'Two' AND Spore-Print-Color = 'Green'	0	72	72
Odor = 'none' AND Gill-Size = 'narrow' AND Population = 'clustered'	0	16	16
			3915
Contributed List - Disjunctive For Poisonous Mushrooms
Odor NOT =( 'Almond' OR 'Anise' OR 'none')	0	3795	3795
Spore-Print-Color = 'Green'	0	72	72
Odor = 'none' AND Stalk-Surface-Below-Ring = 'Scaly' AND Stock-Color-Above-Ring = NOT 'Brown'	0	40	40
Population = 'clustered' AND cap_color = 'White'	0	8	8
			3915
